# Supplementary material for: Epidermal RORα Maintains Barrier Integrity and Prevents Allergic Inflammation by Regulating Late Differentiation and Lipid Metabolism
Source: Int J Mol Sci. 2024 Oct 4;25(19):10698. doi: 10.3390/ijms251910698 (PMC11476758; doi:10.3390/ijms251910698)
Supplement: Supplementary file 1 [file ijms-25-10698-s001.zip]

Archive with 7 entries (6 files):
- Supplementary information/
- Supplementary information/.DS_Store
- __MACOSX/Supplementary information/._.DS_Store
- Supplementary information/Hua-Dai Supplementary Tables S1-S3.xlsx
- __MACOSX/Supplementary information/._Hua-Dai Supplementary Tables S1-S3.xlsx
- Supplementary information/Dai-Hua IJMS-3209820 Supplementary information.pdf
- __MACOSX/Supplementary information/._Dai-Hua IJMS-3209820 Supplementary information.pdf
