# Supplementary material for: Epidermal RORα Maintains Barrier Integrity and Prevents Allergic Inflammation by Regulating Late Differentiation and Lipid Metabolism
Source: Int J Mol Sci. 2024 Oct 4;25(19):10698. doi: 10.3390/ijms251910698 (PMC11476758; doi:10.3390/ijms251910698)
Supplement: Supplementary file 1 [file ijms-25-10698-s001.zip › Supplementary information/Hua-Dai Supplementary Tables S1-S3.xlsx]

## Sheet: Supplementary Table S1
Supplementary Table S1. Genes significantly changed in RoraEKO vs control from RNA-seq data (> 1.5-fold change and adjusted p-values < 0.05).
Genes downregulated in RoraEKO	RoraEKO/Ctrl_log2(Fold Change)	FDR (adjusted p-values)		Genes upregulated in RoraEKO	RoraEKO/Ctrl_log2(Fold Change)	FDR (adjusted p-values)
Gm48704	-10.0101	2.66699e-82		Serpinb3c	5.6069	2.44093e-97
Ttc9	-3.76458	2.04892e-47		2310034C09Rik	8.93642	4.94462e-66
Nr1d1	-4.05905	4.40345e-33		Krtap13	13.1825	5.60615e-65
Hs3st6	-5.14778	4.22674e-28		Thbd	3.38962	2.13893e-46
Btc	-4.07062	4.7544e-27		Sprr2a1	2.96724	8.35119e-39
Mad2l2	-3.08294	4.93313e-27		Wdr62	3.51637	1.50586e-33
Gal3st4	-4.52854	1.40802e-26		Papss2	4.63789	1.51903e-32
Gm30790	-8.0789	1.72595e-26		Sprr2a3	2.6673	3.7551e-32
Acsm1	-6.81904	4.58845e-26		Fetub	6.43594	2.08628e-31
Alox12e	-2.94182	2.14825e-25		Rptn	4.54214	2.89328e-28
Fam83d	-3.75699	4.75598e-25		Gm5965	6.7414	3.137e-26
Cpe	-2.51955	1.19921e-24		Isx	10.2361	1.65702e-25
Gm45441	-4.29864	1.45705e-24		Stfa2	2.60542	1.65702e-25
Grin2d	-4.07296	4.28625e-24		Miat	3.52613	3.18959e-23
Ly6e	-2.48418	4.66495e-23		Lce3c	2.5847	2.97078e-22
Npas2	-6.91824	5.43295e-23		Sprr2a2	3.12006	3.243e-20
Acox3	-2.52196	9.21664e-22		2310057N15Rik	8.94799	3.55273e-20
Dtx4	-4.15854	3.64578e-21		Ddr2	2.48696	1.27842e-18
Angpt2	-4.1952	1.98657e-20		Cd200	2.04335	1.49373e-18
Gm50022	-5.96103	8.38698e-19		Slc7a11	4.11267	3.57747e-18
Slc46a1	-2.01303	1.56276e-18		Ifi204	3.70245	1.0803e-16
Arntl	-2.40938	2.35723e-18		Rnasel	2.9469	4.24946e-16
Adrb2	-2.0397	7.84271e-18		Krt16	3.29273	5.97308e-16
Slc6a19	-3.3612	2.70202e-17		Fam3b	2.17342	2.26182e-15
Gm46332	-4.4451	9.01807e-17		Timp3	2.05052	7.94266e-15
Retreg1	-2.4534	5.59278e-16		Lce1f	2.28691	4.91247e-14
Gm15513	-8.49039	9.69167e-16		Duox1	2.01359	5.82281e-14
Ptprm	-4.75463	3.86164e-15		Epgn	4.12705	2.0197e-13
Sema3d	-2.77878	3.99907e-15		Lce3e	2.89138	3.9939e-13
Fcho1	-2.33662	6.58829e-15		Lce1e	2.18368	1.69752e-12
Pdzrn4	-5.90151	7.01033e-15		Tmem45a2	4.93281	2.72769e-12
Nfe2	-3.23288	7.83959e-15		Spink12	4.9316	4.15857e-12
Pnkd	-2.15925	9.42138e-15		Tslp	5.52453	4.42136e-12
Tspyl4	-2.76035	1.25592e-14		Gm19510	2.58191	8.24305e-12
Arhgef26	-2.54671	1.62988e-14		Gjb1	2.95123	9.53946e-12
Gm13536	-4.14209	3.65463e-14		Card14	1.80089	5.16488e-11
Dexi	-1.52386	4.99527e-14		4732465J04Rik	3.86078	6.35968e-11
Grk5	-2.6897	7.0511e-14		Adcy3	1.74201	7.49474e-11
Vtn	-4.8616	1.04708e-13		Pla2g4e	1.73373	1.05493e-10
Tpm1	-1.90746	1.68046e-13		Socs3	2.1562	1.06823e-10
Bnip3	-1.79266	1.72243e-13		Vmn2r3	6.61147	1.28439e-10
Plpp1	-2.21014	3.08511e-13		Lce1k	2.0035	2.58626e-10
Dbp	-3.16895	3.9588e-13		Aox4	1.60921	3.17426e-10
Fuca1	-1.63673	7.88118e-13		Pitx1	5.17539	3.31435e-10
Mfsd14b	-2.21959	1.65544e-12		1700003O11Rik	5.66316	4.50026e-10
Capn9	-1.94504	2.60381e-12		Atp13a5	2.80325	4.54201e-10
Ctla4	-7.01349	3.23523e-12		Slc16a5	4.16853	8.19037e-10
A4gnt	-5.50633	6.25543e-12		Srl	2.39511	8.51918e-10
Ttk	-2.57347	1.41039e-11		Serpinb3d	5.27622	9.75299e-10
Trim15	-5.42369	1.8513e-11		Gm45588	4.92428	1.00155e-09
Fmo2	-3.87865	2.00269e-11		Nol3	1.50077	1.41842e-09
Ankrd13c	-1.50018	4.46987e-11		Olfml2b	3.33089	2.22136e-09
Thbs3	-2.18791	6.24024e-11		Sptbn5	2.26545	3.33479e-09
Gm26760	-7.67237	6.41064e-11		Wfdc12	2.74658	6.19032e-09
Bicd1	-3.81845	1.00893e-10		Wnt7a	3.31391	9.67464e-09
Cdkn2c	-2.07588	1.18199e-10		Tcf23	1.95903	1.45884e-08
Krtap5-2	-3.35528	1.60078e-10		Gm33497	2.52177	1.62954e-08
Zfyve28	-5.56536	2.49349e-10		Krt6b	4.61869	2.19696e-08
Glb1	-1.73986	3.17426e-10		Ing5	1.6466	2.3488e-08
Slc6a19os	-3.10408	3.84945e-10		Ifitm2	1.91833	3.90832e-08
Chd5	-3.20684	3.92816e-10		Sprr2d	4.42078	4.12777e-08
Rnd1	-3.00341	4.33385e-10		Stx11	1.6699	6.19457e-08
Gm10153	-5.32316	4.34454e-10		Shoc1	2.26592	7.04952e-08
Gm50222	-4.94119	6.33018e-10		Tmprss11b	5.14286	7.25912e-08
Nsg2	-4.69591	7.5937e-10		Pde1b	2.85951	1.08037e-07
Hemk1	-1.83272	9.61563e-10		Tlr2	1.80605	1.16498e-07
Abhd14b	-1.49002	1.03912e-09		Gm9696	1.40457	2.25608e-07
0610033M10Rik	-3.10392	1.06756e-09		Spaca6	2.46786	2.68357e-07
Fam124b	-4.16229	1.14686e-09		Sat1	1.50511	3.14616e-07
Irf7	-2.12577	1.4753e-09		Serpina9	1.30543	3.66854e-07
Smap2	-1.36855	1.56932e-09		Serpinb3a	1.54757	4.05119e-07
Plekhg2	-1.88559	1.68998e-09		Slc5a8	1.48081	4.2155e-07
Tmem120a	-1.55602	2.64659e-09		Sirpa	1.20227	4.42602e-07
Gm11581	-3.70246	3.24204e-09		Teddm3	1.31428	4.5803e-07
A1bg	-7.44354	3.33479e-09		Lgi2	2.6612	4.60717e-07
Liph	-1.48199	3.58853e-09		Slc1a1	1.93719	4.68117e-07
Comt	-1.35376	3.58853e-09		Fgf3	3.28389	5.4246e-07
Snx21	-1.2602	4.1039e-09		Dpep1	3.06322	7.56844e-07
Nav3	-2.26876	4.934e-09		Tgfbr2	1.39044	7.56844e-07
Ccdc60	-4.69652	8.65958e-09		Klk13	1.13538	7.82776e-07
Sned1	-2.45802	9.57083e-09		Cstdc6	1.66774	1.1961e-06
Rnase1	-2.15921	1.16183e-08		Samhd1	1.60793	1.22766e-06
Mif4gd	-1.22266	1.16865e-08		Bcl3	1.58427	1.24163e-06
Cdk6	-1.4472	1.32277e-08		Epb41l4a	1.3883	1.33468e-06
Zfta	-2.07176	1.56001e-08		Gsto1	1.31903	1.88378e-06
Acer2	-1.4264	1.64858e-08		Shf	1.71969	1.91649e-06
Syt13	-4.79267	1.99231e-08		Cyp3a13	1.2618	2.01813e-06
Gm3336	-4.10104	2.09061e-08		Rdh16	2.10587	2.02811e-06
Abca3	-1.49771	2.5552e-08		Plpp6	1.16552	2.06036e-06
Sec14l4	-3.01561	3.38858e-08		Nxph3	2.49663	2.44323e-06
1810028F09Rik	-2.98885	4.51072e-08		Stx1b	1.83247	2.47182e-06
Sarm1	-2.88381	4.86432e-08		Fam171a2	1.62539	2.68186e-06
Lefty1	-2.22792	5.03492e-08		Mx1	2.88136	3.27627e-06
Setbp1	-2.99031	5.06432e-08		Sprr1b	2.85438	3.58496e-06
Slc4a9	-1.53836	6.62354e-08		Ptprz1	1.67721	3.80574e-06
F3	-1.44556	9.11854e-08		Gda	2.90769	3.92915e-06
Ddit4	-1.19722	1.09677e-07		Fkbp5	1.89374	4.19644e-06
Pde8b	-3.09363	1.54717e-07		Cnnm4	1.59882	4.38301e-06
Dysf	-4.32879	1.73893e-07		Hs3st3b1	1.45632	4.54311e-06
Kctd12	-2.48242	1.87182e-07		Ccdc69	2.30326	5.45701e-06
Cat	-1.90246	1.89754e-07		Ampd2	1.60268	5.99062e-06
Agpat5	-1.86132	2.03114e-07		Aadac	1.31836	6.3524e-06
Slc7a6os	-1.46885	2.3198e-07		Guca2b	3.81409	7.32607e-06
Fam83e	-3.22641	2.52562e-07		Gm47071	1.31646	7.32607e-06
Arhgap10	-1.32929	2.64146e-07		Maoa	1.17057	7.46731e-06
Aagab	-1.18392	2.6927e-07		Urah	1.15037	7.49188e-06
Tex2	-1.11352	2.78334e-07		Nt5e	1.59277	8.81751e-06
Cryl1	-1.67492	3.05162e-07		Slc25a48	1.20185	8.92517e-06
Sebox	-2.41402	3.30118e-07		Il33	3.95088	9.05555e-06
Trim3	-1.36897	3.30118e-07		Dnah11	2.79403	1.11827e-05
Scgb1a1	-3.0875	3.58402e-07		Maneal	1.76583	1.11827e-05
Ppp2r3a	-1.4013	3.85895e-07		Il36b	1.28428	1.11827e-05
Zfp385b	-3.9413	4.18395e-07		Acot11	1.51322	1.1495e-05
H2-T-ps	-3.86565	4.42037e-07		Pex5	1.16416	1.17235e-05
Calm2	-1.53663	4.4653e-07		Galnt3	1.49942	1.24904e-05
Bcl2a1d	-3.86416	4.57548e-07		Rhof	1.09294	1.24904e-05
Peds1	-1.14689	5.52652e-07		Svep1	3.73949	1.28906e-05
Ikzf4	-3.62967	5.61535e-07		Npbwr1	1.64627	1.43758e-05
Cyp2f2	-3.22387	5.87274e-07		Elf3	1.15846	1.66717e-05
Cers5	-1.34739	7.88175e-07		Krt6a	2.64544	1.76153e-05
Nr1d2	-1.57474	1.01168e-06		Map7d1	1.10703	1.8295e-05
Akap17b	-1.59156	1.0943e-06		Ptges	1.22703	2.04521e-05
Gm45062	-2.04972	1.15467e-06		Lce1j	2.11023	2.06328e-05
Itgb1bp2	-2.49626	1.15987e-06		Fam3d	2.56339	2.11494e-05
Rbp7	-1.70787	1.20507e-06		Serpinb1a	1.99014	2.27744e-05
Sh3gl3	-3.25162	1.24057e-06		Lce3f	2.87297	2.61331e-05
Zc3h12c	-4.11265	1.38322e-06		Ankrd55	2.00194	2.65645e-05
Ahcyl2	-1.59267	1.39224e-06		Id4	1.21417	2.69249e-05
Guk1	-1.02475	1.62835e-06		Cyba	2.67128	2.74843e-05
Tbc1d1	-2.11961	1.85375e-06		Slc9a3	2.55122	2.91589e-05
Chrnb4	-4.03209	1.85431e-06		Xdh	1.04743	3.34033e-05
Upk3b	-3.07898	1.90063e-06		Mest	3.75193	3.41989e-05
Nfatc2	-1.59208	2.02811e-06		Itpk1	1.17678	3.75621e-05
Fat1	-1.25303	2.02811e-06		Dnase1l3	1.08191	4.27623e-05
Hacl1	-1.90983	2.06162e-06		Rerg	2.99096	4.36174e-05
AU021092	-1.65995	2.06162e-06		Tmprss11d	2.79248	4.43027e-05
Krt77	-1.83076	2.17897e-06		Stab1	2.22004	5.36481e-05
Timm23	-1.06708	2.3244e-06		Lce6a	1.23843	5.76945e-05
Skint5	-1.86775	2.47182e-06		Tpm2	1.70122	6.06474e-05
Sdc4	-1.03854	2.49317e-06		Lce1g	1.40508	6.45865e-05
Slc39a2	-1.25707	2.57215e-06		Cyp2b10	0.991579	6.70396e-05
Trim2	-1.25597	2.71801e-06		Cemip	1.20894	7.08839e-05
Trmt10a	-1.45469	2.72923e-06		S100a9	3.14471	7.42205e-05
Kif21a	-1.42732	2.88596e-06		Slc6a20a	1.2462	8.08207e-05
Wdr45	-1.21947	3.22271e-06		Gm41724	2.99733	8.17741e-05
4932441J04Rik	-1.95574	3.27627e-06		Gm8080	2.02366	8.34391e-05
Clstn1	-1.08603	3.27627e-06		Rbp2	0.958521	8.58872e-05
Lsr	-1.30402	3.37469e-06		Thbs1	3.58864	8.93056e-05
Rab3b	-2.11255	3.43119e-06		Slc5a1	1.01892	9.85405e-05
Mboat2	-1.38635	4.54311e-06		Fbln1	0.929397	0.000101206
Nexmif	-3.50741	4.91064e-06		Smpdl3a	0.992578	0.000101664
Hgf	-2.75872	5.26745e-06		Kcnk2	1.20504	0.000105774
Selenoi	-1.17259	5.28687e-06		Rcbtb2	1.53209	0.000112956
Wfdc21	-1.83207	6.61487e-06		St3gal2	1.6798	0.000123424
Gdpd1	-1.12447	6.82331e-06		Lce1d	1.28273	0.000123438
Espl1	-2.01955	7.03228e-06		Parp12	1.17081	0.000124398
Nlrc5	-2.4928	7.32607e-06		Cd101	2.63914	0.000148043
Pcdh7	-1.64412	7.36385e-06		Spire2	1.36465	0.000168625
Tmem221	-2.16922	7.36713e-06		Lce1h	1.36195	0.000174205
Ikzf3	-3.09412	7.44948e-06		Lce1i	1.40926	0.000176263
Ikzf2	-2.24034	7.55869e-06		Icosl	2.12984	0.000198054
Vtcn1	-2.74825	7.71438e-06		Gsdmc	1.18655	0.000205113
Adad2	-3.30441	7.99397e-06		Igf2bp1	1.62759	0.000206924
Evi5	-1.19813	8.80222e-06		Tnfrsf23	1.55301	0.000214518
Gm13652	-2.01716	1.03253e-05		Abca7	0.955503	0.000224276
Pgrmc2	-1.03663	1.11834e-05		Tpp2	1.14236	0.00023996
Ccdc181	-1.11832	1.30187e-05		C1rl	2.59741	0.000246319
5830416I19Rik	-3.63593	1.4597e-05		Duoxa1	1.35233	0.000302168
Gstm5	-1.32143	1.50049e-05		Plcxd1	1.42039	0.000328678
Rho	-2.22833	1.84436e-05		Sprr2g	3.61036	0.000379085
Inpp5a	-1.11136	2.03144e-05		Postn	1.11098	0.000400786
Pxmp4	-1.0897	2.17206e-05		Tent5a	1.25589	0.000402281
Sfxn2	-1.21787	2.27241e-05		Klk9	1.05432	0.000418917
Sptbn4	-1.6333	2.32136e-05		Axl	1.27294	0.000438418
Tead2	-1.95115	2.95655e-05		Dhrs9	2.22533	0.000464114
Nckipsd	-1.10796	3.27307e-05		Ifi35	1.06286	0.000467873
Hrnr	-1.89801	3.41766e-05		Pros1	0.953572	0.000488487
Bcl2l14	-1.65873	3.41862e-05		Tyro3	0.916918	0.000504306
Kcnj16	-2.3744	3.49213e-05		Elf4	1.18792	0.000559946
Cables1	-1.97151	3.84856e-05		Gm9944	1.48899	0.00058029
Gm31562	-2.73753	3.91727e-05		2310043M15Rik	1.46933	0.000595236
Lactb	-1.3523	4.13505e-05		Stac2	1.00806	0.000597836
Phtf1	-1.23843	4.18703e-05		Pglyrp3	1.40644	0.000600258
Fxyd6	-1.39332	4.33993e-05		Dleu2	1.93311	0.000606548
Acsl6	-3.54924	4.34983e-05		Pkib	1.53119	0.000639663
Drc1	-1.92934	4.67168e-05		Sprr2b	4.15064	0.000657281
Gm36176	-2.82697	5.10457e-05		Saa1	2.51162	0.000693794
Gm47805	-3.08562	5.2455e-05		Ier3	1.49246	0.000725099
Ssx2ip	-1.08115	5.73302e-05		Shank1	2.07239	0.000755016
Slc16a10	-1.75903	6.26709e-05		Gm36423	2.69041	0.000774267
Ctnnbip1	-1.14327	6.31992e-05		Syne2	0.855623	0.000946743
Ngef	-1.19661	6.56172e-05		Adgrg6	1.02467	0.000956883
Slc19a2	-1.52317	7.00526e-05		Pam	0.855415	0.000974619
Stau2	-1.41254	7.37008e-05		E230016K23Rik	2.64186	0.00101585
Rell1	-1.07668	8.04678e-05		Tgm5	0.825349	0.00102227
Prss51	-2.87689	8.08207e-05		Tdh	0.895459	0.00102937
Echdc1	-1.08469	8.17741e-05		Il1b	2.37248	0.00105932
Krtap5-3	-2.83145	8.18883e-05		Phf21b	1.50419	0.00119387
Gm16725	-2.9811	8.30703e-05		Akr1c18	2.0484	0.00120718
Rnf125	-3.00203	8.31273e-05		Aadacl3	1.65079	0.00128282
Rida	-1.81664	9.16666e-05		Slc6a9	0.839269	0.00128646
Ptprk	-1.19318	9.38159e-05		Myo1c	0.828562	0.00133092
Capn15	-1.05107	9.93937e-05		Tle1	0.990114	0.00142967
Nudt17	-0.90843	0.000111441		Il1a	1.18147	0.00143633
Taf13	-0.875022	0.000111962		Slurp1	1.04218	0.00147346
Cnn3	-1.36496	0.000112262		Cpox	0.963793	0.00149554
1810019D21Rik	-0.968634	0.000121599		Tpcn2	0.994921	0.00152382
Ccdc136	-1.63766	0.000123438		Lce1a2	1.09326	0.00160889
Rarres1	-1.29634	0.000125286		Gm43737	0.903215	0.0016661
Ldah	-0.927119	0.000126972		Lrrfip1	0.820174	0.00167058
Add2	-1.47386	0.00013329		Sectm1a	1.1948	0.00168891
Eaf2	-2.28774	0.000134725		Gm4294	3.43264	0.0016954
Gm2762	-2.06922	0.000144629		Rbfox2	0.828649	0.00172981
Slc25a30	-1.44024	0.00015388		Aopep	0.807548	0.00172981
4833415N18Rik	-1.67918	0.000171194		Cpa4	1.05064	0.00173
Calcb	-1.96978	0.000174028		Trim16	1.06726	0.00176468
Cyp2b19	-1.89759	0.000174205		Il1r2	1.03551	0.00182795
Prex1	-1.62411	0.000174205		3300005D01Rik	1.07853	0.00204149
Mrgprb11-ps	-2.17366	0.000192133		Plxna2	0.745009	0.00204207
Slc46a2	-1.01314	0.000192133		Eppk1	1.20224	0.00222618
Wnk2	-1.01456	0.000195235		Gm26902	2.19873	0.00223108
Hmgcl	-0.943619	0.000196924		Sbno2	0.844381	0.00228872
A4galt	-2.5239	0.000198054		Dubr	1.49978	0.00231163
Icos	-2.54204	0.000200682		Car12	0.947458	0.00236987
Pcyt1a	-1.02789	0.000207073		Lce1b	1.04563	0.00240319
Gm12606	-1.96788	0.000207787		Palmd	0.946355	0.00252966
Cryaa	-1.99226	0.000218159		1810037I17Rik	0.807383	0.00252966
Nfic	-1.18673	0.000223992		Lce1l	1.11046	0.00254302
Abhd8	-1.26976	0.000227125		Lce1a1	1.08919	0.00260153
2500002B13Rik	-1.61965	0.000246462		Krt12	1.76084	0.00263859
Wfdc18	-3.07014	0.000257734		Slc5a9	1.14505	0.00268431
Wtip	-1.13038	0.000267837		Trim47	1.15896	0.00268734
BC048671	-1.67999	0.000278815		Rps6ka5	1.66623	0.00269322
Phldb1	-1.90615	0.000286558		Igf2	0.837556	0.00269322
Celsr3	-1.52176	0.000286558		Fbxo10	0.9658	0.00270988
Rhou	-0.840143	0.000297998		Rel	1.3802	0.00285733
Gm10024	-1.82849	0.000300625		Arl4d	1.18927	0.00289831
Fam169b	-1.81087	0.000326073		Scara5	1.87429	0.00310716
Mdfic	-0.970388	0.00033747		Acp5	0.917596	0.0031094
Klhdc2	-1.54817	0.000340525		Grip1	1.35265	0.00321985
Krba1	-1.11726	0.000340783		Slurp2	0.839475	0.00330521
Cxcl16	-0.953551	0.000346167		Dvl1	0.720191	0.00368988
Gprin2	-1.39676	0.000361427		Zfp36l2	0.810287	0.00371649
Eid1	-0.937529	0.000376535		Art3	1.34186	0.00373026
Slc1a3	-2.31494	0.0003817		Prickle2	1.12436	0.00384839
Gm49918	-1.90687	0.000382705		Crtc3	0.874894	0.00400325
Coro2b	-2.41378	0.000384802		Gabrp	1.24845	0.00401967
Acsl4	-0.940158	0.000403434		Lce1c	1.02397	0.00422103
Ncf1	-1.70863	0.000413589		Rhob	0.886739	0.00424638
Fgfr3	-1.00824	0.000418879		Slfn2	1.77808	0.00469503
Suox	-1.69782	0.000434087		Bace2	1.03874	0.00473676
Lin9	-1.41008	0.000456463		Gm31300	2.1737	0.00477707
Skint7	-1.35132	0.000456463		Mkrn2os	1.65498	0.00479075
Slc12a2	-1.05995	0.000472366		Cep126	1.65236	0.00480486
Actbl2	-3.27622	0.000476297		2310003N18Rik	2.44369	0.00482363
Gng13	-1.96742	0.000488487		Gstm6	1.03901	0.00483372
Wdr47	-0.950197	0.000513193		Sfxn5	1.08998	0.00485177
Hspb1	-1.04022	0.00052005		Gm15774	1.61962	0.00489602
Gm5082	-2.4482	0.000532936		Gm47171	1.57767	0.0053272
Nyx	-1.61502	0.000559031		Ttll7	0.959167	0.00546701
Ranbp6	-1.17062	0.000571967		Hacd4	1.85493	0.00568811
Tmem35a	-2.11448	0.000572622		Serpinb3b	0.887656	0.00581639
Glud1	-0.91638	0.00058029		Smtnl2	0.950947	0.00600087
Pdk3	-0.989177	0.000590884		Timeless	1.39696	0.00639242
5830418P13Rik	-2.64887	0.000595236		Prnd	1.27442	0.00683593
Gm10142	-2.18815	0.000595236		Ugt1a1	0.683762	0.00690204
9530014B07Rik	-2.52506	0.000629806		Col8a1	2.03948	0.00699541
Rom1	-1.49944	0.000678788		Cbr3	0.78732	0.00763027
Xpnpep1	-0.849162	0.000693273		Nod2	2.16989	0.00767312
Gm7137	-2.05217	0.00070179		Ehf	1.59766	0.00776493
Mmel1	-2.86752	0.000848628		Pqlc3	1.0535	0.00793817
Mocs2	-0.807428	0.000860161		Enah	0.80809	0.00813097
Tnnt2	-1.12486	0.000886111		Gm12766	1.55783	0.00859597
Gjb3	-0.891009	0.000902092		Lce3d	1.62661	0.00896168
Cdc42ep4	-0.875154	0.000951516		Dclre1b	0.852604	0.00907811
Ptchd3	-2.76463	0.000954519		Epb41l4aos	1.02388	0.00934804
Arap1	-0.805054	0.000967497		Hba-a1	1.77659	0.00971298
Unc93a2	-1.15723	0.000970364		Ccnd3	0.830519	0.00994131
Mrgprb3	-1.49645	0.000974619		Capn2	0.905736	0.0103345
Sgpl1	-0.984826	0.000974619		Fam217b	1.3192	0.0103901
Fth1	-0.936074	0.000991091		Sdcbp2	0.968681	0.0106528
Vipr1	-1.76736	0.000995008		Mmp24	1.7348	0.0108297
Tsc22d3	-0.915041	0.00118336		Tbc1d2	0.806471	0.0111866
Mgat5	-0.846991	0.00122623		Tacr3	1.46862	0.0111986
Rab44	-0.797831	0.00128026		Itgb8	1.42617	0.0112839
Frmd6	-0.796238	0.00128062		Ksr1	0.899638	0.0120264
Tmf1	-0.861803	0.00128999		Otulinl	1.04149	0.0120514
Gtf2f2	-0.799847	0.00135331		Dhx34	0.809133	0.0120514
Rragd	-1.21182	0.00135675		Bag3	0.827753	0.0121346
Gm42711	-1.08664	0.00141591		Cgref1	0.958676	0.0122412
Sh3gl2	-1.4716	0.00156314		Dusp6	1.03081	0.0123302
Znrf1	-0.747712	0.00160978		Pir	1.24178	0.0125323
Arhgef17	-1.35898	0.00172443		Asb2	1.01265	0.0125323
Tspyl3	-1.84416	0.001735		Myo5b	0.651925	0.0125349
Anp32a	-0.803398	0.00175394		Man1a	1.18799	0.0126348
Gan	-1.23889	0.00182137		Ighe	2.19631	0.0126687
Map3k14	-1.44969	0.00183171		Dusp7	0.696279	0.0128951
Fnta	-0.721376	0.00188883		Hba-a2	1.98338	0.0129089
Smarcd3	-2.00612	0.00189895		Sec14l1	0.727615	0.0129966
Clock	-1.20717	0.00190002		Skint11	0.993904	0.0134356
Tacc3	-1.2453	0.00191179		Tmprss13	0.749509	0.0135669
Tfdp2	-1.20872	0.00204207		Tmem170b	0.96492	0.0137282
Gsta2	-0.842546	0.00215462		Klf2	1.68725	0.0141668
Tprn	-0.807487	0.00216753		P2ry1	0.977371	0.0144834
Desi1	-0.841758	0.0021686		Gm4735	2.08849	0.0149129
Akr1e1	-1.11224	0.00222618		Ace2	0.636504	0.0149798
Cenph	-1.72249	0.00223679		Pgap6	1.78455	0.0152415
Fam220a	-3.2747	0.00232612		Rnase2b	1.06369	0.0154656
Osgin1	-2.15596	0.00249659		Gas1	1.22179	0.0159641
Car6	-1.07208	0.002566		Ldlr	0.821701	0.016159
Glcci1	-2.11915	0.00258292		Ube2l6	1.72517	0.0164251
Ppp1r3b	-0.840794	0.00258292		Aqp3	0.692012	0.0167725
Fn3krp	-1.5663	0.00269322		Adh7	1.06279	0.016858
Cxcr6	-2.10318	0.0027071		Hbb-bs	1.94663	0.0168794
2310015K22Rik	-1.50313	0.00276376		Sema4g	0.778969	0.0168794
Stx19	-0.816462	0.00277693		Gm19557	1.62901	0.0176705
Rab11fip4	-1.21387	0.0029923		Lpo	1.88861	0.0180468
Igfbp3	-2.01028	0.00300201		Il36rn	1.02289	0.0185531
Tfr2	-1.18531	0.00306229		Dsel	0.746319	0.0187515
Insc	-2.79414	0.00310716		Castor2	0.7623	0.0191093
Mfsd12	-0.939056	0.00319433		Stom	0.929141	0.0192713
Lrrc28	-0.772111	0.00320621		Vav1	1.12445	0.019612
Tecpr1	-0.941353	0.00323938		Naa25	0.66482	0.0196484
Ypel1	-1.88696	0.00333827		Inpp5f	0.842113	0.0199932
Ano10	-0.755239	0.00339474		Hbb-bt	1.95234	0.0202014
Fam111a	-1.5371	0.00340024		P2rx7	1.67216	0.0202014
Tmc3	-1.58986	0.00345154		Fkbp10	0.870091	0.0204028
Smco3	-1.51425	0.00352087		2210009P08Rik	1.6163	0.0204254
Slc36a2	-2.01759	0.00358348		Prss22	1.17059	0.0207532
Cd151	-0.75834	0.00399687		Gm49601	0.785771	0.0207963
Tnik	-0.969562	0.00400118		Hdgfl3	1.17267	0.0210544
Gjb5	-0.751173	0.00415607		Nrip3	0.949706	0.0214974
Acer3	-0.906334	0.0042133		Prss27	0.817577	0.0215278
Wnt3	-0.693585	0.00422103		Etl4	0.69043	0.0216919
Gm47135	-1.98788	0.00423197		Tent5c	1.54651	0.0221735
Dapl1	-1.01724	0.00423197		Hsf4	1.42268	0.0221937
Tor3a	-0.799478	0.00446562		Rps6ka4	0.747613	0.0227389
Ifi202b	-1.09277	0.00449794		Galnt6	0.804555	0.0227814
Tmem140	-1.83959	0.00469438		Parp8	0.785562	0.0232554
Atoh8	-1.24471	0.00485177		Gm34885	1.24056	0.0233139
Gja4	-1.47394	0.00489602		Il36a	1.12411	0.0233139
Ube2e3	-0.801254	0.00489979		Rhpn1	1.55385	0.0237681
Rab11fip1	-0.877442	0.00494014		Pfkfb4	0.66348	0.0238705
Asap3	-1.05525	0.00499938		Mapk6	0.730653	0.0239082
Mpzl1	-1.00667	0.00516666		Krt7	1.06968	0.0241069
Rgs9bp	-1.20672	0.00519087		Aspg	0.667031	0.0241961
Scn2b	-1.61354	0.00533533		Tmem51	0.693418	0.0242984
Xkrx	-0.783715	0.00544731		Acoxl	2.19822	0.0243442
Pak3	-1.02718	0.00546701		Spink14	1.90656	0.0249566
Ptpn21	-0.931224	0.00596889		Jaml	1.28864	0.0250268
Eml3	-0.685525	0.00598787		Pde12	0.783887	0.0250515
Slc27a1	-0.90593	0.00614779		E2f8	0.682814	0.0253169
Asah1	-0.925451	0.00626996		Clmp	1.88918	0.0260691
Galnt16	-2.04486	0.00628529		Mgst2	0.666923	0.0267195
Ryk	-0.672353	0.00628529		Pmaip1	1.1532	0.0274249
Foxo1	-0.716301	0.00630315		Bdkrb2	1.26566	0.0284996
Ndufv3	-0.788507	0.00652123		Ndel1	0.671886	0.0289911
Frg1	-0.74336	0.00659726		Sema3e	1.23727	0.0291413
Slc23a1	-2.10025	0.00668696		5033421B08Rik	1.98882	0.0292487
Cmtm6	-0.770156	0.00670198		Ptger3	1.32299	0.029348
Cyb5r4	-0.698339	0.00675242		Rabep2	0.59305	0.0294641
B2m	-0.767324	0.00690204		Dnaaf3	1.55352	0.0295397
Kdelr1	-0.673623	0.00690204		Ttpa	0.782437	0.0298323
Ppt2	-0.941688	0.00694074		Endod1	0.662583	0.0298323
Rai14	-0.70966	0.00694074		Slc10a6	0.638053	0.0298602
Washc2	-0.695925	0.00711783		Phyhipl	1.36614	0.0300097
Arvcf	-0.962762	0.00762406		Cwh43	0.637281	0.0300779
Parp1	-0.830964	0.00771226		Gm28588	2.30123	0.030241
A430035B10Rik	-1.59921	0.00776493		Tmem245	0.883246	0.0303756
Snapin	-0.752358	0.00784651		Chit1	0.696811	0.0311729
Insig2	-0.743762	0.00824074		C1qtnf5	1.60894	0.0312859
Hsf2	-1.58056	0.00859981		Boc	0.944701	0.0316633
Cbx7	-0.847412	0.00887355		Usp53	0.71279	0.0321484
Fgd6	-0.978453	0.00934804		Gca	1.23937	0.0341523
Vwa8	-0.998358	0.00957298		Tmem132d	1.15213	0.0341523
Lrrc3	-1.55208	0.00979467		Zbtb7c	0.586519	0.0341523
Zfp395	-1.02502	0.00994131		Fbxo34	0.740275	0.0341758
Marveld1	-1.05992	0.00995964		Syk	0.860596	0.0347739
Sipa1l3	-0.630656	0.00995964		Rbsn	0.57156	0.0356197
Fxyd4	-2.09811	0.0101261		Popdc3	1.34146	0.0356558
Mansc1	-1.04023	0.0102937		Atp10a	1.19259	0.0358077
Hpse	-0.967284	0.0104446		Lrrc75a	1.36409	0.0363774
Adam19	-1.27105	0.0107217		Tmem177	0.870605	0.0364681
Twf1	-0.796327	0.0110579		Zfp362	0.620953	0.0364681
Parp3	-1.84922	0.0111501		Rabgap1l	0.650396	0.0366195
Cox7c	-0.634437	0.0111986		Car2	1.41871	0.0370728
Etfbkmt	-1.51599	0.0112078		Zfp951	1.14575	0.0377908
Ugt1a6a	-0.818021	0.0112078		Def8	0.580501	0.0405432
Apcdd1	-0.684502	0.0112078		Dapk1	0.658934	0.0411313
Camk1	-1.13378	0.0112949		1700003E16Rik	1.42533	0.0415877
Hsbp1l1	-0.860158	0.0114078		Gpat3	0.740025	0.0417945
Slc36a1	-0.789415	0.0114286		Gm29483	1.44257	0.0431668
Il20rb	-0.769563	0.0114924		Ptk6	0.613623	0.0439136
Gpld1	-0.73889	0.0115713		Gstm1	0.692624	0.0445931
Ccdc92b	-1.77931	0.0119549		Maged2	0.898443	0.0448141
Rnf5	-0.651506	0.0119549		Srgap3	1.11948	0.0448229
Atp8a1	-1.04792	0.0120264		Mpp1	0.806397	0.0448344
Cers6	-0.776352	0.0122058		Lima1	0.725168	0.0449411
Gata3	-0.766659	0.0122412		Celf5	0.864984	0.0450089
Pepd	-0.746064	0.0122954		Hip1r	0.673792	0.0461455
Abhd14a	-1.04784	0.0123302		Zfp385a	0.612806	0.047559
Cln8	-0.683733	0.0123302		B4galnt3	0.881555	0.0482758
Senp2	-0.700154	0.0123432		Ephb6	0.607632	0.0486819
Ankrd6	-1.83325	0.0123504		Adra2a	1.48032	0.049311
Utrn	-0.804413	0.0123504		Ephb2	0.656372	0.0496963
Cacna1d	-2	0.012781		Trim62	0.547328	0.0499638
Ninl	-1.31289	0.0128453
Shld2	-1.60021	0.0130331
Plaat3	-1.05149	0.013327
Slc30a1	-0.680677	0.013513
Cyp26b1	-1.72798	0.0135669
Tmem229a	-1.45479	0.0136249
Slc24a5	-1.64102	0.0137484
Xrcc3	-0.893343	0.0137484
Ifrd1	-0.677045	0.0144834
Ogfrl1	-0.784337	0.0145193
Pde4b	-1.21442	0.0145612
Adss	-0.84104	0.0145612
Psen2	-1.42079	0.0149054
Pkig	-0.691131	0.0149054
Slc24a3	-1.48256	0.0150203
Thsd1	-1.21073	0.0151049
Mrgprb2	-1.65397	0.0152621
Mtfr1l	-0.808222	0.0155115
Lmo4	-0.739455	0.0163897
Morf4l1	-0.727193	0.0164251
1810073O08Rik	-1.96667	0.0164975
Ppfibp1	-0.74066	0.0167614
Lce1m	-0.992469	0.0167725
Fes	-0.759371	0.0167725
Stox2	-0.79446	0.0168473
Rrm2	-1.20928	0.016858
Nfil3	-1.00947	0.017091
Cbx6	-0.941433	0.0171402
Aldh3b3	-0.781	0.0173004
Asrgl1	-1.54484	0.0176718
Calm5	-0.64801	0.0180468
Acat1	-0.647304	0.0181641
A930004D18Rik	-1.47529	0.0187399
Nacc2	-1.14356	0.0187696
Gm19668	-1.55588	0.0189686
Ggt7	-2.11549	0.0191093
Sft2d2	-0.619961	0.0191093
Xrcc6	-0.7253	0.01939
Hsdl1	-0.669319	0.019612
Ppfia4	-1.06124	0.0196484
A830012C17Rik	-1.73722	0.0196951
Btg2	-0.655714	0.0197799
Tmcc3	-0.711887	0.0198726
Ankrd40	-0.610674	0.0199104
Prmt7	-0.653	0.0199932
2810025M15Rik	-0.736522	0.0201261
Tex261	-0.76995	0.0202014
Gm10272	-1.60092	0.0204254
Ehbp1l1	-1.15708	0.0205712
Plagl2	-0.606808	0.0206122
Aldh3a2	-0.85184	0.0210977
Higd2a	-0.601248	0.0214071
Nbea	-1.25628	0.021575
Ugt3a2	-1.68185	0.0219929
Penk	-1.09216	0.0220045
Stmn1	-0.661867	0.0233139
Naga	-0.698561	0.0237145
Btd	-0.78847	0.0237792
Gm38910	-1.15964	0.0239175
Tma7	-0.626317	0.0240014
Gm9508	-1.52815	0.0243569
Golgb1	-0.861402	0.0243858
Ankrd27	-0.582663	0.0249566
Pla2g5	-1.03377	0.0250515
Ankrd37	-1.033	0.0254156
Icmt	-0.71099	0.0254156
Ptrh1	-0.621285	0.0265433
Ift81	-1.19557	0.0267195
Mxi1	-0.623872	0.0267833
Edn1	-1.51308	0.0268856
Dct	-0.946757	0.0268856
Alad	-0.851232	0.0268856
Flvcr2	-0.878011	0.0269508
Ttyh1	-1.1987	0.0271998
Scd3	-1.90391	0.0278253
Slc6a14	-1.01043	0.0278285
Mkln1	-0.640103	0.027939
Iqcb1	-1.41052	0.0281011
Pheta1	-0.69297	0.0283925
Ano8	-0.998343	0.0284996
Tppp	-0.968376	0.0288884
Reep3	-0.606603	0.0290864
Lurap1l	-0.698766	0.0291413
Rnf150	-1.72982	0.0291977
Tedc2	-1.18983	0.0294641
Pip4p2	-0.851799	0.0295625
Furin	-0.829264	0.0298323
Srcin1	-0.855969	0.0299514
Neu3	-0.82681	0.0301268
Repin1	-1.33388	0.0312859
Dennd5b	-1.16297	0.0312859
Cyld	-0.82378	0.0315622
Nipa2	-0.692436	0.0316633
Gm13003	-1.55724	0.0318564
Pink1	-0.654311	0.0318785
Ago1	-0.68066	0.0321473
Agfg2	-0.837011	0.0328292
Mylk	-1.14387	0.0328777
Rapgef5	-0.898852	0.032951
Mxd4	-0.638556	0.0331201
Scrn2	-0.701502	0.0336747
Rdh10	-0.761039	0.0336807
Rasa3	-0.669938	0.0336807
Acy3	-1.17349	0.0341216
Sdc2	-1.07902	0.0343847
Phpt1	-0.75821	0.0345038
Selenon	-1.10847	0.0358077
Mapk15	-1.03729	0.036489
Invs	-1.32458	0.0374501
Adamts14	-0.762256	0.0374501
Fam83a	-0.638543	0.0374501
Ttpal	-0.637611	0.0374501
Trim37	-0.811371	0.0377908
Adam12	-1.32195	0.0379865
Nans	-0.635574	0.0389596
Glul	-0.981862	0.0394006
Immt	-0.561336	0.0394714
Dus1l	-0.578925	0.039707
Trmt44	-0.822702	0.0406336
Ggh	-0.666057	0.0406705
Gm4553	-1.39549	0.0409072
Gm45351	-1.04983	0.0411313
Cpxm2	-1.31779	0.041369
Cand2	-0.962645	0.0415877
Baiap2l2	-0.996558	0.0417737
Slc46a3	-0.948056	0.0419473
Muc1	-1.68421	0.0431519
Cdyl	-0.729386	0.0431519
Cul5	-0.654109	0.0447434
Atp10b	-0.636354	0.046462
Efemp1	-1.47265	0.0475466
Exosc3	-0.81005	0.0486723
Ankdd1a	-1.46727	0.0489924

## Sheet: Supplementary Table S2
Supplementary Table S2.
Gene Ontology (GO) terms analysis of DEGs from RNA-seq data (fold changes > 1.5 and adjusted P value < 0.05) by DAVID 6.8 software.
Top 20 most enriched GO terms in upregulated genes (RoraEKO vs control)
Category	Term	Count	% of genes	P-Value	Benjamini
GOTERM_BP_DIRECT	keratinization	20	5.2	2.2e-19	4.8e-16
GOTERM_BP_DIRECT	innate immune response	26	6.7	2.1e-08	2.3e-05
GOTERM_BP_DIRECT	inflammatory response	22	5.7	4.6e-08	3.3e-05
GOTERM_BP_DIRECT	positive regulation of interleukin-6 production	11	2.8	1.4e-06	0.00075
GOTERM_BP_DIRECT	interleukin-6 production	7	1.8	4.6e-06	0.002
GOTERM_BP_DIRECT	immune system process	22	5.7	6e-06	0.0022
GOTERM_BP_DIRECT	negative regulation of endopeptidase activity	9	2.3	8.3e-06	0.0026
GOTERM_BP_DIRECT	defense response to Gram-positive bacterium	12	3.1	2.7e-05	0.0072
GOTERM_BP_DIRECT	morphogenesis of an epithelium	6	1.6	3e-05	0.0072
GOTERM_BP_DIRECT	positive regulation of cytokine production	8	2.1	7.9e-05	0.017
GOTERM_BP_DIRECT	macrophage cytokine production	6	1.6	8.5e-05	0.017
GOTERM_BP_DIRECT	dendritic spine morphogenesis	5	1.3	0.00011	0.021
GOTERM_BP_DIRECT	cytokine production	6	1.6	0.00036	0.058
GOTERM_BP_DIRECT	positive regulation of prostaglandin secretion	4	1	0.00037	0.058
GOTERM_BP_DIRECT	negative regulation of cell population proliferation	15	3.9	0.0004	0.059
GOTERM_BP_DIRECT	positive regulation of gene expression	19	4.9	0.00047	0.065
GOTERM_BP_DIRECT	positive regulation of tumor necrosis factor production	8	2.1	0.00068	0.079
GOTERM_BP_DIRECT	peptide cross-linking	5	1.3	0.00068	0.079
GOTERM_BP_DIRECT	response to lipopolysaccharide	10	2.6	0.00069	0.079
GOTERM_BP_DIRECT	positive regulation of inflammatory response	7	1.8	0.00085	0.093
Top 20 most enriched GO terms in downregulated genes (RoraEKO vs control)
Category	Term	Count	% of genes	P-Value	Benjamini
GOTERM_BP_DIRECT	lipid metabolic process	41	7.9	6.8e-11	1.7e-07
GOTERM_BP_DIRECT	fatty acid metabolic process	15	2.9	8.2e-06	0.01
GOTERM_BP_DIRECT	nervous system development	19	3.7	0.00041	0.25
GOTERM_BP_DIRECT	T cell receptor signaling pathway	9	1.7	0.00051	0.25
GOTERM_BP_DIRECT	smooth muscle contraction	5	1	0.00059	0.25
GOTERM_BP_DIRECT	transmembrane transport	19	3.7	0.00074	0.25
GOTERM_BP_DIRECT	protein methylation	5	1	0.00081	0.25
GOTERM_BP_DIRECT	ceramide metabolic process	5	1	0.00081	0.25
GOTERM_BP_DIRECT	metabolic process	12	2.3	0.00097	0.25
GOTERM_BP_DIRECT	response to hypoxia	12	2.3	0.001	0.25
GOTERM_BP_DIRECT	negative regulation of T cell proliferation	6	1.2	0.0016	0.37
GOTERM_BP_DIRECT	positive regulation of transcription by RNA polymerase II	36	6.9	0.0021	0.44
GOTERM_BP_DIRECT	cell-cell signaling	7	1.3	0.0024	0.45
GOTERM_BP_DIRECT	regulation of sodium ion transmembrane transporter activity	4	0.8	0.0025	0.45
GOTERM_BP_DIRECT	regulation of protein binding	5	1	0.0028	0.46
GOTERM_BP_DIRECT	interleukin-4 production	4	0.8	0.003	0.46
GOTERM_BP_DIRECT	phospholipid biosynthetic process	6	1.2	0.0033	0.48
GOTERM_BP_DIRECT	neuron projection development	10	1.9	0.0036	0.48
GOTERM_BP_DIRECT	response to ozone	3	0.6	0.0039	0.48
GOTERM_BP_DIRECT	ceramide catabolic process	3	0.6	0.0039	0.48
Benjamini p value < 0.05

## Sheet: Supplementary Table S3
Supplementary Table S3.
Differentially expressed genes related to most enriched GO Terms (biological processes) from Table S2 (Benjamini p < 0.05).
Enriched GO terms in upregulated genes (RoraEKO vs control)
Keratinization	Il1a, Krt16, Krt6a, Krt6b, Krt7, Krtap13, Lce1a1, Lce1a2, Lce1b, Lce1c, Lce1d, Lce1e, Lce1f, Lce1g, Lce1h, Lce1i, Lce1j, Lce1k, Lce1l, Lce3c, Lce3d, Lce3e, Lce3f, Sprr1b, Sprr2a1, Sprr2a2, Sprr2a3, Sprr2b, Sprr2d, Sprr2g
Innate immune responses	Axl, Mx1, Ptk6, S100a9, Samhd1, Sec14l1, Wfdc12, C1rl, Cyba, Dapk1, Endod1, Ifi204, Ifitm2, Ifi35, Il36rn, Il36a, Il36b, Krt16, Nod2, Pglyrp3, Plpp6, Rel, Syk, Tlr2, Trim62, Ube2l6
Inflammatory responses	Axl, Elf3, S100a9, Cyba, Dpep1, Il1a, Ilb, Il1r2, Il36rn, Il36a, Il36b, Krt16, Nod2, Ptger3, P2rx7, Rel, Rps6ka4, Rps6ka5, Serpinb1a, Stab1, Thbs1, Tlr2
Positive regulation of interleukin-6 production	Cyba, Il1a, Ilb, Il33, Il36a, Il36b, Nod2, P2rx7, Syk, Tslp, Tlr2
Immune system process	Axl, S100a9, Samhd1, Sec14l1, C1rl1, Endod1, Icosl, Ifi204. Ifitm2, Ifi35, Il36rn, Il36a, Il36b, Jaml, Krt16, Nod2, Pglyrp3, Plpp6, Slfn2, Syk, Tlr2, Trim62
Negative regulation of endopeptidase activity	Fetub, Serpina9, Serpinb3a, Serpinb3b, Serpinb3d, Serpinb1a, Serpinb3c, Stfa2, Timp3
Defense response to Gram-positive bacterium	Acp5, Il1b, Krt6a, Nod2, Pglyrp3, P2rx7, Rnase2b, Sprr2a1, Sprr2a2, Sprr2a3, Tlr2, Tnfrsf23
Positive regulation of cytokine production	Adra2, IL1a, Il1b, Il33, Il36a, Il36b, Syk, Tlr2
Dendritic spine morphogenesis	Ephb2, Shank1, Dvl1, Myo5b, Wnt7a
Enriched GO terms in downregulated genes (RoraEKO vs control)
Lipid metabolic Process	Agpat5, Hacl1, Hmgcl, Naga, Asah1, Acat1, Acsl4, Acsl6, Acsm1, Acox3, Aldh3a2, Acer2, Acer3, A4galt, Alox12e, Comt, Cers5, Cers6, Cyp26b1, Fuca1, Gdpd1, Gpld1, Insig2, Lactb, Liph, Mboat2, Neu3, Nr1d2, Pcyt1a, Pip4p2, Plaat3, Pla2g5, Plpp1, Peds1, Plagl2, Rida, Rdh10, Selenoi,Slc27a1, Sgpl1, Scd3
Fatty acid metabolic process	Hacl1, Asah1, Acat1, Acsl4, Acsl6, Acsm1, Acox3, Aldh3a2, Alox12e, Cryl1, Pla2g5, Peds1, Slc27a1, Sgpl1, Scd3
* Gene Ontology enrichment analysis of differentially expressed transcripts (RorEKO vs control;
fold changes > 1.5 and adjusted P value < 0.05) was performed using DAVID 6.8 online software.
